# Supplementary material for: On the survival of 48 h Plasmodium vivax Aotus monkey-derived ex vivo cultures: the role of leucocytes filtration and chemically defined lipid concentrate media supplementation
Source: Malar J. 2020 Aug 3;19:278. doi: 10.1186/s12936-020-03348-9 (PMC7398384; doi:10.1186/s12936-020-03348-9)
Supplement: Supplementary file 1 — Additional file 1: Table S1. Individual P. vivax SAL-1 infected Aotus monkeys parasitemias of filtered or retained iRBCs ex-vivo cultures incubated with McCoy’s5A media supplemented with serum and lipiid concentrate alone or in combination. [file 12936_2020_3348_MOESM1_ESM.xlsx]

## Sheet: Sheet1
	Additional file 1: Table S1. Individual P. vivax SAL-1 infected Aotus monkeys parasitemias of filtered or retained iRBCs ex-vivo cultures incubated with McCoy's5A media supplemented with sera and lipiid concentrate alone or in combination
										Ex-vivo culture % parasitemia
										25 % Serum													20 % Serum + 5 % lipid concentrate
	Donor									Filtered iRBCs						Filter retained iRBCs							Filtered iRBCs						Filter retained iRBCs
		CBC					Parasitemia			Time hours
	Aotus ID	Ery x 10^6 x uL	WBCs x 10^3 x uL	Retic %		Day PI	% (5000 rbcs)	x uL		0	Fold change	24	Fold change	48	Fold change	0	Fold change	24	Fold change	48	Fold change		0	Fold change	24	Fold change	48	Fold change	0	Fold change	24	Fold change	48	Fold change
	23031	5.68	25.8	0.2		8	0.68	68310		0.58	1	0.2	-2.9	0.001	-580	0.72	1	0.2	-3.6	0.001	-720		0.68	1	0.3	-2.26667	0.001	-680	0.75	1	0.3	-2.5	0.4	-1.875
	25036	4.93	18.8	1.2		14	1.8	132300		0.44	1	0.44	-1	0.3	-1.46667	0.96	1	0.83	-1.15663	0.66	-1.45455		0.49	1	0.48	-1.02083	0.33	-1.48485	0.93	1	0.87	-1.06897	0.8	-1.1625
	26039	5.93	17	0.4		8	1.3	135050		0.3	1	0.13	-2.30769	0.001	-300	1.5	1	1.3	-1.15385	0.07	-21.4286		0.45	1	0.39	-1.15385	0.19	-2.36842	0.92	1	0.68	-1.35294	0.24	-3.83333
	28007	5.05	9.6	0.4		9	1.1	100090		0.5	1	0.12	-4.16667	0.001	-500	0.74	1	0.36	-2.05556	0.001	-740		0.5	1	0.19	-2.63158	0.001	-500	0.8	1	0.54	-1.48148	0.001	-800
	28021	nd	nd	nd		25	0.4	15790		0.09	1	0.01	-9	0.001	-90	0.4	1	0.08	-5	0.01	-40		0.11	1	0.02	-5.5	0.001	-110	0.3	1	0.1	-3	0.01	-30
	30003	4.73	nd	0.9		9	1	109300		0.27	1	0.1	-2.7	0.01	-27	0.43	1	0.27	-1.59259	0.08	-5.375		0.19	1	0.12	-1.58333	0.01	-19	0.44	1	0.24	-1.83333	0.01	-44
	30009	3.76	nd	0.3		12	0.85	88510		0.28	1	0.12	-2.33333	0.03	-9.33333	0.43	1	0.22	-1.95455	0.07	-6.14286		0.3	1	0.12	-2.5	0.03	-10	0.49	1	0.33	-1.48485	0.12	-4.08333
	30016	3.08	10.8	2		14	0.44	52090		0.17	1	0.01	-17	0.01	-17	0.17	1	0.01	-17	0.01	-17		0.06	1	0.01	-6	0.001	-60	0.14	1	0.11	-1.27273	0.03	-4.66667
	31015	4.6	nd	0.9		11	1.3	140875		0.57	1	0.26	-2.19231	0.05	-11.4	0.69	1	0.3	-2.3	0.07	-9.85714		0.57	1	0.26	-2.19231	0.05	-11.4	0.69	1	0.3	-2.3	0.07	-9.85714
	31020	4.35	27.6	nd		10	1.3	172248		0.47	1	0.37	-1.27027	0.17	-2.76471	0.97	1	0.34	-2.85294	0.1	-9.7		0.22	1	0.21	-1.04762	0.001	-220	1.34	1	1.1	-1.21818	0.18	-7.44444
	Mean	4.67889	18.2667	0.7875		12	1.017	101456		0.367	1	0.176	-4.48703	0.0574	-153.896	0.701	1	0.391	-3.86661	0.1072	-157.096		0.357	1	0.21	-2.58962	0.0615	-161.425	0.68	1	0.457	-1.75125	0.1861	-90.6922
	Stdv	0.886432	7.43792	0.603413		5.07718	0.436604	46845.6		0.169053	0	0.143077	4.9432	0.0997533	223.334	0.379955	0	0.387741	4.76251	0.197761	302.18		0.209658	0	0.152242	1.77282	0.110897	239.564	0.350365	0	0.333502	0.641952	0.250348	249.621
	SEM												1.56		70.62				1.506		95.55					0.56		75.75				0.231		78.93
	Median												-2.515		-7.688				-2.18		-13.43					-1.48		-39.5				-1.48		-6.05
	95 % CI of Median												(-1.3, -9.0)		(-2.8, -500)				(-1.2, -6.0)		(-5.4, -720)					(-1.2, -2.5)		(-2.4, -500)				(-1.2, -2.5)		(-1.9, -44)
	PI = post inoculation		nd = not determined
	n = 10		iRBCS = Plasmodium vivax infected Aotus Red Blood Cells
	Calculations
	Fold change = Enrichment = a/b (i.e. 24 hours / 0 hours)
	i.e. % Culture time 0 h (b) / % Donor (a)
	example for negative enrichment or less than 1, use reciprocal =(a/b)/ -1
